# Supplementary material for: Populations of the coral species Montastraea cavernosa on the Belize Barrier Reef lack vertical connectivity
Source: Sci Rep. 2019 May 10;9:7200. doi: 10.1038/s41598-019-43479-x (PMC6510931; doi:10.1038/s41598-019-43479-x)
Supplement: Supplementary file 2 — Supplementary Dataset [file 41598_2019_43479_MOESM2_ESM.xlsx]

## Sheet: Mcav_Belize_alleles_noClones
			MC29		MC41		MC49		MC46		MC65		MC97		MC4		MC18		MC114
Sample ID	Site	Depth Zone (m)	Allele 1	Allele 2	Allele 1	Allele 2	Allele 1	Allele 2	Allele 1	Allele 2	Allele 1	Allele 2	Allele 1	Allele 2	Allele 1	Allele 2	Allele 1	Allele 2	Allele 1	Allele 2	Latitude	Longitude
25-III-17-1-1	TR	10	177	193	407	419	345	348	151	157	169	175	178	190	190	190	245	257	191	212	16.8324	-88.074
25-III-17-1-2	TR	10	173	193	419	423	342	345	151	151	169	169	190	190	182	196	239	248	212	212	16.8324	-88.074
25-III-17-1-3	TR	10	185	185	407	419	264	342	151	151	163	169	186	190	167	182	248	260	227	248	16.8324	-88.074
25-III-17-1-4	TR	10	185	193	419	419	348	351	151	151	169	181	190	198	182	187	245	254	200	221	16.8324	-88.074
25-III-17-1-5	TR	10	173	193	407	419	345	345	151	157	169	169	190	194	164	186	245	257	212	212	16.8324	-88.074
25-III-17-1-6	TR	10	185	189	419	419	345	345	151	157	169	169	194	194	164	168	257	266	191	227	16.8324	-88.074
25-III-17-1-7	TR	10	177	189	407	419	264	348	151	157	175	181	178	186	167	167	242	251	200	206	16.8324	-88.074
25-III-17-1-8	TR	10	189	189	411	423	273	345	151	151	169	175	194	194	164	187	239	254	221	230	16.8324	-88.074
25-III-17-1-10	TR	10	177	193	407	439	273	345	151	157	169	169	190	194	167	196	251	260	215	221	16.8324	-88.074
25-III-17-1-11	TR	10	177	193	407	419	345	345	148	151	169	169	190	190	167	199	257	257	206	218	16.8324	-88.074
25-III-17-1-12	TR	10	189	197	419	423	342	345	151	151	169	169	186	190	182	234	239	251	188	200	16.8324	-88.074
25-III-17-1-13	TR	10	177	193	419	423	264	345	151	151	169	169	178	194	168	223	239	245	191	215	16.8324	-88.074
25-III-17-1-14	TR	10	189	189	419	427	264	273	148	151	169	169	186	190	196	196	248	248	191	206	16.8324	-88.074
25-III-17-1-15	TR	10	185	189	411	423	273	342	151	151	169	181	190	190	190	190	248	257	206	227	16.8324	-88.074
25-III-17-1-9	TR	10	189	193	411	431	330	345	145	151	169	169	190	198	186	223	239	254	215	218	16.8324	-88.074
24-III-17-3-99	TR	16	189	193	419	419	342	345	151	151	169	169	190	194	180	213	239	263	188	224	16.8324	-88.074
24-III-17-3-100	TR	16	185	185	423	423	264	264	151	151	169	169	186	190	0	0	242	248	212	221	16.8324	-88.074
24-III-17-3-126	TR	16	185	189	407	411	345	345	151	166	169	169	182	190	185	187	248	254	200	206	16.8324	-88.074
24-III-17-3-127	TR	16	193	193	419	419	345	348	145	151	169	169	178	190	168	201	242	257	206	206	16.8324	-88.074
24-III-17-3-128	TR	16	185	193	407	423	258	264	151	151	175	175	182	190	0	0	239	263	203	206	16.8324	-88.074
24-III-17-3-129	TR	16	193	193	411	419	345	345	151	157	169	169	186	194	0	0	251	266	194	206	16.8324	-88.074
24-III-17-3-130	TR	16	185	185	411	419	339	345	151	151	163	175	190	194	182	196	239	251	206	212	16.8324	-88.074
24-III-17-3-132	TR	16	193	193	419	419	330	345	151	157	169	169	186	190	165	192	248	260	203	212	16.8324	-88.074
24-III-17-3-133	TR	16	189	201	423	423	345	345	151	151	169	169	190	194	187	196	242	242	215	215	16.8324	-88.074
24-III-17-3-134	TR	16	189	193	411	419	264	345	151	151	169	169	190	194	182	193	239	242	191	215	16.8324	-88.074
24-III-17-3-135	TR	16	189	189	419	423	342	345	151	151	163	169	190	190	185	187	242	245	206	218	16.8324	-88.074
24-III-17-3-136	TR	16	189	193	407	423	342	342	157	157	163	181	190	194	167	167	245	248	194	200	16.8324	-88.074
24-III-17-3-137	TR	16	185	193	411	419	345	345	151	151	169	169	190	190	168	199	245	248	206	215	16.8324	-88.074
24-III-17-3-138	TR	16	189	193	407	419	273	345	151	151	163	163	186	190	168	190	239	242	206	206	16.8324	-88.074
25-III-17-2-131	TR	16	177	189	407	423	345	348	151	151	169	175	182	190	165	187	251	251	188	203	16.8324	-88.074
25-III-17-2-1	TR	25	193	193	419	419	342	348	151	157	169	175	182	190	196	225	248	260	215	215	16.8324	-88.074
25-III-17-2-2	TR	25	177	197	423	423	264	345	151	151	169	169	182	190	168	187	248	260	212	215	16.8324	-88.074
25-III-17-2-3	TR	25	185	189	423	423	288	288	151	151	169	175	190	194	167	193	239	239	203	218	16.8324	-88.074
25-III-17-2-4	TR	25	185	185	423	423	258	264	151	151	169	169	182	190	162	190	236	242	203	206	16.8324	-88.074
25-III-17-2-5	TR	25	189	189	407	423	258	345	151	157	163	169	182	182	177	201	266	266	206	206	16.8324	-88.074
25-III-17-2-6	TR	25	189	193	407	423	264	348	151	151	169	169	182	190	199	206	239	239	191	218	16.8324	-88.074
25-III-17-2-7	TR	25	189	193	423	423	258	258	151	151	169	169	182	182	187	193	239	239	212	218	16.8324	-88.074
25-III-17-2-8	TR	25	189	189	407	419	273	345	157	157	169	169	190	194	190	223	254	254	194	194	16.8324	-88.074
25-III-17-2-9	TR	25	185	193	423	427	285	285	151	151	169	169	182	190	0	0	239	242	212	212	16.8324	-88.074
25-III-17-2-10	TR	25	185	189	419	423	288	288	151	151	169	169	190	190	165	185	242	242	212	221	16.8324	-88.074
25-III-17-2-11	TR	25	189	193	407	431	273	348	151	151	169	169	190	198	165	165	242	245	188	206	16.8324	-88.074
25-III-17-2-12	TR	25	189	189	407	423	258	264	151	151	169	169	178	194	189	213	248	248	203	218	16.8324	-88.074
25-III-17-2-13	TR	25	189	189	419	419	264	288	151	157	169	169	182	190	195	198	245	245	197	200	16.8324	-88.074
25-III-17-2-14	TR	25	197	197	411	419	264	264	151	157	169	169	190	194	182	185	245	245	194	194	16.8324	-88.074
25-III-17-2-15	TR	25	185	201	407	423	264	285	151	157	169	175	190	190	171	185	248	248	206	221	16.8324	-88.074
7-III-16-2-1	TR	35	181	189	419	419	264	270	151	157	169	169	182	198	174	183	251	251	194	194	16.8324	-88.074
7-III-16-3-1	TR	35	185	189	407	419	345	345	151	157	169	169	190	194	164	190	245	251	194	203	16.8324	-88.074
7-III-16-3-2	TR	35	197	197	407	423	264	345	151	151	169	169	0	0	164	213	245	251	212	212	16.8324	-88.074
7-III-16-3-3	TR	35	189	193	0	0	276	345	151	151	169	169	182	182	187	187	251	254	200	218	16.8324	-88.074
7-III-16-3-4	TR	35	181	185	419	423	276	345	151	157	169	169	182	190	183	192	242	251	206	212	16.8324	-88.074
7-III-16-3-5	TR	35	193	201	411	423	264	264	151	151	169	169	190	190	177	182	239	242	203	218	16.8324	-88.074
8-III-16-1-1	TR	35	185	193	411	423	258	273	151	157	169	169	182	182	0	0	245	251	212	212	16.8324	-88.074
8-III-16-1-2	TR	35	189	193	423	423	264	285	145	151	169	175	182	190	190	216	245	248	197	221	16.8324	-88.074
8-III-16-1-3	TR	35	189	193	423	423	270	273	151	157	169	169	0	0	0	0	245	245	194	194	16.8324	-88.074
8-III-16-1-4	TR	35	193	193	423	423	345	348	151	151	169	169	182	186	168	211	239	239	197	203	16.8324	-88.074
8-III-16-1-5	TR	35	189	193	407	411	0	0	151	151	169	169	190	198	195	198	239	242	188	206	16.8324	-88.074
8-III-16-1-6	TR	35	189	193	423	439	258	345	151	157	169	169	190	190	173	198	245	251	206	233	16.8324	-88.074
8-III-16-2-1	TR	35	189	193	423	423	264	348	151	151	169	175	190	190	185	197	245	245	206	212	16.8324	-88.074
8-III-16-2-2	TR	35	173	193	407	411	345	345	151	151	169	169	190	190	209	239	254	263	188	218	16.8324	-88.074
8-III-16-2-3	TR	35	189	189	423	423	258	258	151	151	169	169	190	194	171	174	242	251	206	224	16.8324	-88.074
23-III-17-3-1	RW	10	185	189	407	427	345	345	151	157	169	175	182	194	164	164	251	254	200	206	16.7761	-88.0747
23-III-17-3-2	RW	10	173	185	423	423	333	345	151	151	169	175	198	198	185	185	239	245	194	194	16.7761	-88.0747
23-III-17-3-3	RW	10	185	185	407	423	345	348	157	157	175	175	186	190	167	222	248	248	206	227	16.7761	-88.0747
23-III-17-3-4	RW	10	189	193	423	427	342	342	151	157	169	169	178	182	168	182	242	266	212	218	16.7761	-88.0747
23-III-17-3-5	RW	10	185	189	411	419	273	345	151	157	169	169	190	194	177	193	248	248	200	218	16.7761	-88.0747
23-III-17-3-6	RW	10	189	193	419	419	345	345	151	151	169	175	190	190	182	182	248	248	206	215	16.7761	-88.0747
23-III-17-3-7	RW	10	189	193	407	423	345	345	151	151	175	175	178	178	165	190	239	239	206	206	16.7761	-88.0747
23-III-17-3-8	RW	10	185	185	419	427	345	345	151	157	169	175	182	190	182	194	245	248	206	215	16.7761	-88.0747
23-III-17-3-9	RW	10	189	189	411	419	342	345	151	151	169	169	190	190	182	183	242	254	188	194	16.7761	-88.0747
23-III-17-3-10	RW	10	189	193	411	411	342	345	151	151	169	175	182	190	165	182	245	248	200	215	16.7761	-88.0747
23-III-17-3-11	RW	10	189	193	407	419	345	345	151	151	169	169	190	190	185	190	251	257	200	212	16.7761	-88.0747
23-III-17-3-12	RW	10	177	189	415	427	345	348	148	151	169	175	186	194	165	223	248	251	203	227	16.7761	-88.0747
23-III-17-3-13	RW	10	173	189	419	423	345	345	151	151	169	169	186	194	164	167	242	248	206	218	16.7761	-88.0747
23-III-17-3-14	RW	10	181	189	423	423	345	348	151	166	169	169	178	182	182	190	245	254	203	212	16.7761	-88.0747
23-III-17-3-15	RW	10	189	197	419	419	345	345	151	151	169	169	190	190	165	193	245	251	206	212	16.7761	-88.0747
23-III-17-2-87	RW	16	193	193	419	419	327	345	151	157	169	169	182	194	168	168	239	254	206	224	16.7761	-88.0747
23-III-17-2-88	RW	16	193	193	407	419	345	345	151	151	169	169	190	190	165	165	248	248	188	200	16.7761	-88.0747
23-III-17-2-89	RW	16	189	189	419	427	330	348	151	151	169	169	186	194	178	182	254	266	218	230	16.7761	-88.0747
23-III-17-2-90	RW	16	189	189	411	411	345	345	151	157	169	169	182	190	194	216	242	242	206	215	16.7761	-88.0747
23-III-17-2-91	RW	16	177	193	411	423	345	345	151	151	169	175	178	186	223	223	248	248	206	212	16.7761	-88.0747
23-III-17-2-92	RW	16	185	189	411	423	264	345	145	151	163	175	178	190	189	196	248	248	191	206	16.7761	-88.0747
23-III-17-2-93	RW	16	193	197	411	419	345	345	151	157	169	169	190	194	165	190	254	254	188	218	16.7761	-88.0747
23-III-17-2-94	RW	16	189	189	423	423	342	345	151	166	163	169	182	190	187	187	239	239	215	218	16.7761	-88.0747
23-III-17-2-95	RW	16	193	193	419	419	264	264	145	148	169	169	186	190	167	194	254	263	188	200	16.7761	-88.0747
23-III-17-2-96	RW	16	189	189	407	411	330	345	151	151	169	169	190	190	167	201	239	251	206	218	16.7761	-88.0747
23-III-17-2-97	RW	16	189	189	423	427	345	345	151	166	169	169	190	194	178	185	251	254	215	221	16.7761	-88.0747
23-III-17-2-98	RW	16	185	197	419	419	345	348	151	151	169	181	178	190	168	193	245	254	200	206	16.7761	-88.0747
23-III-17-3-84	RW	16	189	193	419	419	264	264	151	166	169	169	182	190	167	193	245	254	206	218	16.7761	-88.0747
23-III-17-3-85	RW	16	189	189	419	423	264	345	151	151	169	169	182	194	185	196	245	248	212	224	16.7761	-88.0747
23-III-17-3-86	RW	16	173	185	423	423	345	345	151	151	169	169	190	190	182	185	251	254	215	218	16.7761	-88.0747
23-III-17-2-1	RW	25	185	189	407	423	273	351	151	151	169	169	182	190	165	187	239	245	188	212	16.7761	-88.0747
23-III-17-2-2	RW	25	181	193	423	427	282	345	151	151	169	169	190	190	178	196	239	248	203	212	16.7761	-88.0747
23-III-17-2-4	RW	25	189	193	423	423	258	258	151	157	169	169	190	190	168	193	245	245	197	203	16.7761	-88.0747
23-III-17-2-5	RW	25	177	197	407	419	264	345	157	157	169	169	186	198	194	237	248	248	194	194	16.7761	-88.0747
23-III-17-2-6	RW	25	173	189	423	423	345	345	151	151	169	175	178	182	174	203	242	245	203	206	16.7761	-88.0747
23-III-17-2-7	RW	25	189	197	407	419	258	258	151	151	175	181	178	182	171	192	248	248	197	224	16.7761	-88.0747
23-III-17-2-8	RW	25	185	189	423	423	264	264	151	151	169	169	178	190	168	190	242	245	206	227	16.7761	-88.0747
23-III-17-2-9	RW	25	181	189	407	423	264	264	148	151	169	169	182	182	192	209	245	245	191	203	16.7761	-88.0747
23-III-17-2-10	RW	25	189	201	419	423	258	258	151	157	163	169	182	190	182	190	242	248	194	200	16.7761	-88.0747
23-III-17-2-11	RW	25	189	189	407	423	285	345	151	157	169	169	178	190	164	203	248	251	215	227	16.7761	-88.0747
23-III-17-2-12	RW	25	181	189	423	423	285	285	151	151	169	169	182	190	187	187	242	248	188	203	16.7761	-88.0747
23-III-17-2-13	RW	25	189	197	407	419	273	345	151	151	169	169	186	190	187	209	248	254	200	212	16.7761	-88.0747
23-III-17-2-14	RW	25	173	193	419	419	345	354	148	151	163	169	178	190	167	211	242	251	188	206	16.7761	-88.0747
23-III-17-2-15	RW	25	185	193	411	411	345	348	151	157	169	169	190	194	182	237	251	263	188	215	16.7761	-88.0747
23-III-17-2-16	RW	25	185	189	407	423	258	264	151	157	175	175	186	190	185	196	0	0	191	206	16.7761	-88.0747
6-III-16-1-1	RW	35	181	185	419	423	258	258	151	151	169	175	182	194	183	201	269	269	206	212	16.7761	-88.0747
6-III-16-1-2	RW	35	185	193	407	423	288	288	151	151	169	175	182	190	189	192	242	242	197	206	16.7761	-88.0747
6-III-16-1-3	RW	35	189	193	423	423	264	264	151	151	169	169	182	190	190	246	254	254	203	206	16.7761	-88.0747
6-III-16-1-4	RW	35	193	193	423	423	264	264	151	151	169	169	178	182	173	183	254	254	206	215	16.7761	-88.0747
6-III-16-1-5	RW	35	185	197	419	427	264	348	151	157	169	175	178	194	164	192	245	257	194	194	16.7761	-88.0747
6-III-16-2-1	RW	35	185	189	423	423	258	264	151	151	169	175	182	186	165	165	245	245	218	221	16.7761	-88.0747
6-III-16-2-2	RW	35	181	189	423	423	264	264	148	151	175	175	182	190	168	178	242	242	203	212	16.7761	-88.0747
6-III-16-2-3	RW	35	181	181	423	423	258	258	151	151	169	175	178	190	178	189	245	245	203	215	16.7761	-88.0747
6-III-16-2-4	RW	35	185	189	423	423	264	348	151	157	169	169	190	194	163	163	239	254	212	212	16.7761	-88.0747
6-III-16-3-1	RW	35	181	197	423	423	264	264	151	151	175	181	182	186	168	185	248	254	203	206	16.7761	-88.0747
6-III-16-3-2	RW	35	177	189	423	423	285	285	151	157	169	169	182	182	193	193	239	242	206	218	16.7761	-88.0747
6-III-16-3-3	RW	35	185	193	419	419	345	345	151	151	169	169	0	0	165	198	245	248	215	215	16.7761	-88.0747
6-III-16-3-4	RW	35	185	189	419	423	264	264	151	151	163	175	190	194	165	200	242	242	203	224	16.7761	-88.0747
6-III-16-3-5	RW	35	185	189	419	447	270	273	157	157	169	175	190	194	209	211	245	245	194	212	16.7761	-88.0747
6-III-16-3-6	RW	35	193	193	407	423	345	345	151	151	169	169	182	190	180	198	239	251	200	203	16.7761	-88.0747
24-III-17-2-16	SR	10	185	189	407	423	345	345	151	166	175	181	186	190	212	212	239	242	188	188	16.769	-88.0739
24-III-17-2-17	SR	10	189	189	407	407	345	345	151	157	169	169	178	190	167	217	254	269	197	218	16.769	-88.0739
24-III-17-2-18	SR	10	189	189	411	419	351	354	151	151	169	169	182	194	174	182	242	248	200	212	16.769	-88.0739
24-III-17-2-19	SR	10	189	193	423	423	345	345	151	166	163	175	182	186	165	194	245	248	212	233	16.769	-88.0739
24-III-17-2-20	SR	10	173	193	407	419	342	348	151	151	169	169	182	190	0	0	257	260	227	227	16.769	-88.0739
24-III-17-2-21	SR	10	181	185	419	423	345	345	151	151	169	169	186	194	165	185	239	248	242	242	16.769	-88.0739
24-III-17-2-22	SR	10	173	189	407	423	273	333	157	157	169	175	190	194	178	190	251	254	206	215	16.769	-88.0739
24-III-17-2-23	SR	10	193	197	407	419	345	345	151	157	169	169	190	194	182	182	248	251	215	227	16.769	-88.0739
24-III-17-2-24	SR	10	177	193	411	419	345	345	151	151	163	169	186	190	0	0	0	0	0	0	16.769	-88.0739
24-III-17-2-25	SR	10	189	201	419	419	345	345	151	151	175	175	190	194	182	193	242	251	191	221	16.769	-88.0739
24-III-17-2-26	SR	10	193	205	419	419	273	345	151	163	169	175	182	194	165	187	245	245	206	206	16.769	-88.0739
24-III-17-2-27	SR	10	189	189	403	431	345	345	151	151	175	181	178	194	177	187	245	254	200	218	16.769	-88.0739
24-III-17-2-28	SR	10	189	193	419	423	345	348	151	151	163	175	194	194	177	182	239	248	215	218	16.769	-88.0739
24-III-17-2-29	SR	10	189	193	411	423	342	345	151	151	163	169	182	190	185	197	251	269	221	221	16.769	-88.0739
24-III-17-2-30	SR	10	193	193	411	423	345	348	151	151	169	175	182	190	178	193	242	263	215	215	16.769	-88.0739
24-III-17-2-31	SR	10	189	193	411	419	273	345	151	166	169	175	190	194	168	193	245	251	200	212	16.769	-88.0739
24-III-17-1-68	SR	16	185	185	419	419	273	345	151	151	169	169	182	198	193	193	248	260	194	212	16.769	-88.0739
24-III-17-1-69	SR	16	193	193	423	423	273	273	151	151	169	169	178	182	167	189	239	239	206	206	16.769	-88.0739
24-III-17-1-70	SR	16	185	189	407	419	345	345	151	151	169	169	178	190	187	193	248	251	191	215	16.769	-88.0739
24-III-17-1-139	SR	16	189	193	423	423	273	345	151	151	169	169	182	190	186	196	254	257	194	218	16.769	-88.0739
24-III-17-1-140	SR	16	193	193	411	411	342	342	151	151	169	175	178	194	167	167	239	239	200	215	16.769	-88.0739
24-III-17-1-141	SR	16	173	193	411	419	345	345	151	157	163	169	186	190	173	173	245	251	206	215	16.769	-88.0739
24-III-17-1-143	SR	16	189	193	419	419	264	339	151	157	169	169	178	186	167	195	245	248	188	194	16.769	-88.0739
24-III-17-1-144	SR	16	189	193	407	411	264	342	151	157	169	175	190	194	0	0	239	239	206	212	16.769	-88.0739
24-III-17-1-145	SR	16	173	177	407	423	345	345	145	157	169	169	186	190	0	0	248	251	188	212	16.769	-88.0739
24-III-17-1-146	SR	16	189	193	407	423	258	264	151	151	169	169	182	190	180	198	0	0	200	212	16.769	-88.0739
24-III-17-1-147	SR	16	193	193	419	419	264	345	145	151	169	169	190	190	190	190	251	257	206	215	16.769	-88.0739
24-III-17-1-148	SR	16	189	193	411	419	342	345	151	151	169	169	186	190	213	213	242	245	206	218	16.769	-88.0739
24-III-17-1-150	SR	16	193	193	411	419	342	345	151	157	163	163	190	194	0	0	245	245	206	212	16.769	-88.0739
24-III-17-2-149	SR	16	193	193	407	435	273	345	151	157	169	175	190	194	182	190	245	248	212	215	16.769	-88.0739
24-III-17-2-1	SR	25	181	193	423	423	264	264	151	151	169	169	182	190	185	190	248	248	200	215	16.769	-88.0739
24-III-17-2-2	SR	25	177	189	415	419	264	345	151	157	169	169	178	190	168	197	0	0	0	0	16.769	-88.0739
24-III-17-2-3	SR	25	185	193	423	423	264	264	151	151	169	175	178	182	174	178	0	0	197	203	16.769	-88.0739
24-III-17-2-4	SR	25	185	185	407	423	288	345	151	151	163	169	186	194	193	198	239	266	191	218	16.769	-88.0739
24-III-17-2-5	SR	25	189	193	423	451	264	339	151	151	169	181	186	190	187	190	251	251	191	206	16.769	-88.0739
24-III-17-2-6	SR	25	185	189	423	423	264	285	151	151	175	175	182	182	187	203	242	245	203	206	16.769	-88.0739
24-III-17-2-7	SR	25	189	193	423	423	345	351	151	151	169	169	182	190	167	167	239	239	203	218	16.769	-88.0739
24-III-17-2-8	SR	25	193	193	407	423	264	345	151	151	169	175	190	190	165	165	242	242	206	206	16.769	-88.0739
24-III-17-2-9	SR	25	193	193	407	407	288	288	151	151	169	169	190	194	186	201	239	257	203	221	16.769	-88.0739
24-III-17-2-10	SR	25	185	193	423	423	285	285	151	151	169	169	178	190	167	167	242	242	185	203	16.769	-88.0739
24-III-17-2-11	SR	25	189	193	411	423	258	258	151	157	169	169	178	190	187	204	239	239	194	206	16.769	-88.0739
24-III-17-2-12	SR	25	193	197	423	423	258	285	151	151	169	169	182	194	164	164	245	245	203	206	16.769	-88.0739
24-III-17-2-13	SR	25	173	189	419	419	264	345	151	151	169	169	194	194	167	203	251	257	212	212	16.769	-88.0739
24-III-17-2-14	SR	25	189	193	419	423	264	285	151	151	169	175	182	190	177	187	239	239	206	215	16.769	-88.0739
24-III-17-2-15	SR	25	181	181	423	435	285	345	151	151	163	181	190	190	173	194	242	242	206	218	16.769	-88.0739
5-III-16-1-1	SR	35	181	193	423	423	0	0	151	151	169	169	178	190	183	183	257	260	203	206	16.769	-88.0739
5-III-16-1-2	SR	35	193	193	419	419	327	342	151	157	169	175	186	186	180	208	242	245	188	218	16.769	-88.0739
5-III-16-1-4	SR	35	189	205	419	423	258	258	151	151	169	175	190	190	162	165	245	245	197	218	16.769	-88.0739
5-III-16-2-1	SR	35	189	193	419	423	258	264	151	151	163	169	190	190	171	198	242	251	194	212	16.769	-88.0739
5-III-16-2-2	SR	35	181	193	419	427	345	345	151	157	169	175	190	198	180	196	0	0	203	212	16.769	-88.0739
5-III-16-2-3	SR	35	173	197	423	423	264	273	151	151	169	169	178	194	174	178	239	239	203	218	16.769	-88.0739
5-III-16-2-4	SR	35	185	193	419	419	345	348	151	157	169	169	190	194	183	242	248	251	197	206	16.769	-88.0739
5-III-16-2-5	SR	35	189	193	423	451	264	339	151	151	169	181	186	190	186	189	251	251	191	206	16.769	-88.0739
5-III-16-3-1	SR	35	193	193	423	423	258	348	151	151	169	175	178	190	168	197	245	257	194	206	16.769	-88.0739
5-III-16-3-2	SR	35	189	189	411	447	333	345	151	157	169	169	190	198	204	208	248	248	182	197	16.769	-88.0739
5-III-16-3-3	SR	35	181	185	423	423	258	270	151	157	169	169	190	190	194	212	248	251	203	206	16.769	-88.0739
5-III-16-3-4	SR	35	177	189	407	427	345	345	157	157	169	169	190	194	209	209	245	251	194	212	16.769	-88.0739
5-III-16-3-5	SR	35	189	197	419	427	0	0	151	157	169	169	190	194	190	190	0	0	194	242	16.769	-88.0739
8-III-16-3-1	SR	35	181	189	0	0	273	273	151	157	169	175	194	194	180	200	245	251	194	194	16.769	-88.0739
8-III-16-3-2	SR	35	185	189	431	431	270	270	151	157	169	175	190	194	165	194	251	251	194	194	16.769	-88.0739
27-III-17-1-19	GR	10	189	197	411	419	273	345	151	151	163	169	190	198	165	199	254	257	203	215	16.7554	-87.7812
27-III-17-1-15	GR	10	185	189	407	411	342	345	151	151	169	169	190	194	187	190	248	251	194	197	16.7554	-87.7812
27-III-17-1-16	GR	10	189	189	423	423	258	258	151	151	169	175	182	190	185	210	254	254	200	215	16.7554	-87.7812
27-III-17-1-17	GR	10	189	193	419	431	264	351	151	151	169	169	186	194	190	209	245	257	206	224	16.7554	-87.7812
27-III-17-1-18	GR	10	189	189	407	407	345	348	157	157	169	169	186	190	177	200	248	266	218	227	16.7554	-87.7812
27-III-17-1-20	GR	10	173	193	411	419	264	342	151	157	169	169	178	190	165	210	248	248	188	194	16.7554	-87.7812
27-III-17-1-21	GR	10	189	197	419	423	264	264	151	151	175	187	190	194	173	178	239	239	215	224	16.7554	-87.7812
27-III-17-1-22	GR	10	189	193	419	419	345	345	151	151	163	169	190	190	171	187	245	260	203	206	16.7554	-87.7812
27-III-17-1-23	GR	10	193	193	419	419	342	342	151	157	169	181	190	194	185	221	251	257	212	224	16.7554	-87.7812
27-III-17-1-24	GR	10	189	201	411	427	345	348	151	151	163	175	190	190	185	190	242	245	215	221	16.7554	-87.7812
27-III-17-1-25	GR	10	185	189	411	423	345	345	151	151	169	169	178	190	187	199	245	251	200	215	16.7554	-87.7812
27-III-17-1-26	GR	10	173	189	407	419	345	345	151	157	169	187	190	194	171	182	251	251	221	227	16.7554	-87.7812
27-III-17-1-27	GR	10	185	193	411	419	345	345	151	151	163	169	182	190	187	222	248	254	215	230	16.7554	-87.7812
27-III-17-1-28	GR	10	189	189	407	419	264	348	151	151	163	175	190	190	185	185	242	263	188	212	16.7554	-87.7812
27-III-17-1-29	GR	10	193	193	419	419	339	358	157	157	163	169	190	190	164	171	239	248	206	215	16.7554	-87.7812
27-III-17-1-11	GR	16	189	197	407	407	345	345	151	157	157	175	186	190	200	207	245	257	194	203	16.7554	-87.7812
27-III-17-1-12	GR	16	193	193	411	411	345	345	151	151	169	169	190	190	168	199	248	251	188	206	16.7554	-87.7812
27-III-17-1-13	GR	16	189	193	419	419	264	273	151	157	169	169	190	190	195	195	239	239	194	194	16.7554	-87.7812
27-III-17-1-14	GR	16	189	189	419	423	273	345	151	157	169	175	190	190	190	193	239	239	188	233	16.7554	-87.7812
27-III-17-1-40	GR	16	189	189	419	423	273	345	151	157	169	175	190	190	193	193	239	239	188	233	16.7554	-87.7812
27-III-17-1-41	GR	16	189	197	411	423	273	273	151	151	169	169	178	186	165	165	263	266	188	188	16.7554	-87.7812
27-III-17-1-42	GR	16	185	193	411	419	345	354	151	151	169	181	186	190	159	159	251	254	188	215	16.7554	-87.7812
27-III-17-1-43	GR	16	185	189	423	423	285	285	151	157	169	175	182	190	168	193	245	248	197	218	16.7554	-87.7812
27-III-17-1-44	GR	16	189	193	411	419	264	345	151	151	163	175	190	190	167	167	251	251	194	203	16.7554	-87.7812
27-III-17-1-45	GR	16	185	197	407	423	264	264	151	151	169	169	190	194	182	200	242	263	203	206	16.7554	-87.7812
27-III-17-1-46	GR	16	173	189	419	419	273	348	151	151	169	169	186	190	165	168	245	251	194	206	16.7554	-87.7812
27-III-17-1-47	GR	16	189	197	411	419	345	345	151	151	163	169	190	190	187	196	245	248	218	218	16.7554	-87.7812
27-III-17-2-4	GR	16	193	193	419	423	345	345	151	157	169	181	190	190	193	193	248	248	206	206	16.7554	-87.7812
27-III-17-2-5	GR	16	173	189	407	407	0	0	151	166	169	169	182	194	182	182	248	248	200	203	16.7554	-87.7812
27-III-17-2-6	GR	16	185	189	407	423	345	345	151	151	169	169	190	194	0	0	239	239	215	218	16.7554	-87.7812
27-III-17-1-8	GR	25	181	181	419	427	270	345	151	157	169	169	186	190	217	229	0	0	194	194	16.7554	-87.7812
27-III-17-1-9	GR	25	189	193	407	423	258	258	151	151	169	175	190	194	165	173	239	242	203	218	16.7554	-87.7812
27-III-17-1-10	GR	25	189	189	427	451	333	345	151	157	169	169	190	194	197	213	245	251	194	194	16.7554	-87.7812
27-III-17-1-30	GR	25	181	185	423	423	258	258	151	151	169	169	182	190	171	171	239	248	203	212	16.7554	-87.7812
27-III-17-1-31	GR	25	189	201	423	423	285	348	151	151	169	169	182	194	165	206	239	239	206	224	16.7554	-87.7812
27-III-17-1-32	GR	25	189	193	407	427	273	345	151	157	169	187	182	190	197	210	239	242	188	200	16.7554	-87.7812
27-III-17-1-33	GR	25	185	185	407	407	270	345	145	151	169	169	190	194	164	164	245	245	194	221	16.7554	-87.7812
27-III-17-1-34	GR	25	189	189	419	423	345	348	151	151	169	175	182	190	190	194	239	239	188	206	16.7554	-87.7812
27-III-17-1-35	GR	25	185	189	419	423	264	345	151	151	169	169	190	190	210	212	257	263	218	230	16.7554	-87.7812
27-III-17-1-36	GR	25	189	193	423	423	258	273	151	151	169	175	194	194	173	173	242	257	197	200	16.7554	-87.7812
27-III-17-1-37	GR	25	181	185	423	423	264	264	151	151	169	169	182	190	168	187	245	245	197	206	16.7554	-87.7812
27-III-17-2-1	GR	25	181	197	407	427	285	285	151	151	169	169	190	194	168	198	239	239	200	206	16.7554	-87.7812
27-III-17-2-2	GR	25	177	189	411	419	345	345	151	157	163	169	190	190	177	229	251	254	206	218	16.7554	-87.7812
27-III-17-2-3	GR	25	193	193	411	419	345	345	145	151	169	169	186	194	199	229	248	248	200	200	16.7554	-87.7812
27-III-17-1-1	GR	35	185	185	419	419	264	345	151	157	175	175	190	190	187	219	0	0	194	203	16.7554	-87.7812
27-III-17-1-2	GR	35	189	189	423	423	258	273	151	157	175	175	178	182	189	189	251	251	194	200	16.7554	-87.7812
27-III-17-1-3	GR	35	173	185	407	427	273	345	151	157	169	175	186	202	164	164	245	245	203	212	16.7554	-87.7812
27-III-17-1-4	GR	35	189	193	411	419	264	345	151	157	169	175	190	194	165	189	245	245	194	212	16.7554	-87.7812
27-III-17-1-5	GR	35	193	197	419	431	273	345	151	151	169	175	190	194	190	197	245	257	194	215	16.7554	-87.7812
27-III-17-1-6	GR	35	185	189	407	419	264	276	151	151	169	169	182	182	165	202	245	245	203	218	16.7554	-87.7812
27-III-17-1-7	GR	35	181	193	423	423	258	264	151	151	169	169	182	186	211	224	242	242	206	215	16.7554	-87.7812
27-III-17-2-7	GR	35	177	197	407	423	264	285	151	151	169	169	178	190	164	178	248	248	203	221	16.7554	-87.7812
27-III-17-2-8	GR	35	181	193	423	423	273	285	151	157	169	169	182	182	173	182	254	254	203	215	16.7554	-87.7812
27-III-17-2-9	GR	35	189	193	407	423	258	258	151	157	175	175	182	182	173	185	239	239	203	203	16.7554	-87.7812
27-III-17-2-10	GR	35	181	189	407	419	345	348	157	166	169	175	194	198	200	200	254	254	194	215	16.7554	-87.7812
27-III-17-2-11	GR	35	197	197	423	423	264	264	151	151	169	175	186	190	173	173	242	251	203	206	16.7554	-87.7812
27-III-17-2-12	GR	35	193	193	411	419	345	348	148	151	169	187	186	190	195	207	257	257	194	212	16.7554	-87.7812
27-III-17-2-13	GR	35	177	197	423	423	258	285	151	151	175	181	190	190	186	190	245	245	206	227	16.7554	-87.7812
27-III-17-2-14	GR	35	173	177	419	423	264	285	151	151	169	169	182	194	174	185	248	248	200	221	16.7554	-87.7812

## Sheet: Mcav_Belize_K3.popq
1:	0.008	0.9287	0.0633	15
2:	0.1518	0.8359	0.0123	15
3:	0.5923	0.2549	0.1528	15
4:	0.4703	0.2264	0.3033	15
5:	0.0412	0.8879	0.0709	15
6:	0.1208	0.8187	0.0605	15
7:	0.6475	0.3072	0.0453	15
8:	0.3267	0.1687	0.5046	15
9:	0.0582	0.8245	0.1173	16
10:	0.0367	0.9551	0.0082	14
11:	0.5114	0.3719	0.1167	15
12:	0.7479	0.0883	0.1638	15
13:	0.1133	0.819	0.0677	15
14:	0.1172	0.7379	0.1449	15
15:	0.4287	0.3465	0.2247	14
16:	0.5389	0.0717	0.3894	15

## Sheet: Mcav_Belize_K3.indivq
1	1	0	1	:	0.0249	0.9526	0.0225
2	2	0	1	:	0.0135	0.9304	0.0561
3	3	0	1	:	0.0109	0.9672	0.0219
4	4	0	1	:	0.0084	0.9696	0.022
5	5	0	1	:	0.0079	0.9767	0.0154
6	6	0	1	:	0.0073	0.9727	0.02
7	7	0	1	:	0.0063	0.9615	0.0322
8	8	0	1	:	0.0063	0.9565	0.0372
9	9	0	1	:	0.0063	0.8504	0.1433
10	10	0	1	:	0.0062	0.977	0.0168
11	11	0	1	:	0.0052	0.6434	0.3514
12	12	0	1	:	0.0043	0.9522	0.0435
13	13	0	1	:	0.0042	0.9455	0.0503
14	14	0	1	:	0.0041	0.9739	0.022
15	15	0	1	:	0.0041	0.9	0.0959
16	16	-11	2	:	0.8307	0.1653	0.0039
17	17	-11	2	:	0.8017	0.1922	0.0061
18	18	0	2	:	0.1391	0.8482	0.0127
19	19	0	2	:	0.1325	0.8637	0.0038
20	20	0	2	:	0.0799	0.8891	0.031
21	21	0	2	:	0.0608	0.9348	0.0044
22	22	0	2	:	0.0394	0.9553	0.0053
23	23	0	2	:	0.0346	0.9611	0.0043
24	24	0	2	:	0.0323	0.9629	0.0048
25	25	0	2	:	0.0309	0.9647	0.0044
26	26	0	2	:	0.0236	0.9555	0.0209
27	27	0	2	:	0.0224	0.9722	0.0054
28	28	0	2	:	0.0205	0.9713	0.0082
29	29	0	2	:	0.0175	0.9614	0.0211
30	30	-11	2	:	0.0137	0.939	0.0473
31	31	0	3	:	0.9459	0.044	0.0101
32	32	0	3	:	0.9431	0.0375	0.0194
33	33	-11	3	:	0.9107	0.0562	0.0331
34	34	0	3	:	0.9019	0.0844	0.0137
35	35	0	3	:	0.8873	0.0877	0.025
36	36	0	3	:	0.8705	0.1009	0.0286
37	37	0	3	:	0.8211	0.126	0.0529
38	38	0	3	:	0.6362	0.3363	0.0275
39	39	0	3	:	0.6068	0.3734	0.0198
40	40	0	3	:	0.5511	0.14	0.3089
41	41	0	3	:	0.4023	0.5779	0.0198
42	42	0	3	:	0.1648	0.6266	0.2085
43	43	0	3	:	0.1252	0.162	0.7128
44	44	0	3	:	0.0698	0.9022	0.028
45	45	0	3	:	0.0456	0.1703	0.7841
46	46	0	4	:	0.8776	0.0635	0.0589
47	47	0	4	:	0.7838	0.1353	0.0809
48	48	0	4	:	0.7564	0.1587	0.0849
49	49	0	4	:	0.6691	0.1304	0.2005
50	50	0	4	:	0.626	0.1145	0.2595
51	51	0	4	:	0.5781	0.3777	0.0442
52	52	-11	4	:	0.5697	0.1608	0.2695
53	53	0	4	:	0.5193	0.3158	0.1649
54	54	-11	4	:	0.5032	0.4079	0.0889
55	55	-11	4	:	0.311	0.4689	0.2201
56	56	-11	4	:	0.26	0.097	0.643
57	57	-22	4	:	0.2241	0.0602	0.7157
58	58	0	4	:	0.2178	0.045	0.7373
59	59	0	4	:	0.0834	0.0803	0.8363
60	60	0	4	:	0.0749	0.781	0.1441
61	61	0	5	:	0.0845	0.6781	0.2374
62	62	0	5	:	0.0819	0.8945	0.0236
63	63	0	5	:	0.0762	0.9115	0.0123
64	64	0	5	:	0.0593	0.9065	0.0342
65	65	0	5	:	0.0581	0.8501	0.0918
66	66	0	5	:	0.0483	0.9241	0.0276
67	67	0	5	:	0.0453	0.8156	0.1391
68	68	0	5	:	0.0359	0.6567	0.3074
69	69	0	5	:	0.0248	0.9518	0.0234
70	70	0	5	:	0.0227	0.9545	0.0228
71	71	0	5	:	0.0199	0.965	0.0151
72	72	0	5	:	0.0181	0.9392	0.0427
73	73	-11	5	:	0.0171	0.958	0.0249
74	74	-33	5	:	0.0134	0.9635	0.0231
75	75	0	5	:	0.0104	0.9497	0.0399
76	76	-11	6	:	0.7332	0.2321	0.0347
77	77	0	6	:	0.5805	0.4032	0.0163
78	78	0	6	:	0.1031	0.8579	0.039
79	79	0	6	:	0.0975	0.8298	0.0726
80	80	-11	6	:	0.0683	0.8956	0.0361
81	81	0	6	:	0.0326	0.8326	0.1348
82	82	0	6	:	0.0285	0.9302	0.0413
83	83	0	6	:	0.0257	0.8824	0.0919
84	84	0	6	:	0.0216	0.9339	0.0445
85	85	0	6	:	0.0213	0.7511	0.2276
86	86	0	6	:	0.0211	0.9601	0.0188
87	87	0	6	:	0.0208	0.9694	0.0098
88	88	0	6	:	0.0207	0.9382	0.0411
89	89	-11	6	:	0.0203	0.9214	0.0583
90	90	-11	6	:	0.0177	0.9428	0.0395
91	91	-11	7	:	0.9466	0.0454	0.008
92	92	0	7	:	0.9455	0.0464	0.0081
93	93	0	7	:	0.8578	0.1334	0.0088
94	94	0	7	:	0.8504	0.1387	0.0109
95	95	0	7	:	0.8466	0.0653	0.0881
96	96	0	7	:	0.7378	0.2485	0.0137
97	97	0	7	:	0.7357	0.2274	0.0368
98	98	0	7	:	0.721	0.2688	0.0102
99	99	0	7	:	0.6815	0.2998	0.0187
100	100	0	7	:	0.6294	0.2601	0.1105
101	101	0	7	:	0.5855	0.4041	0.0104
102	102	0	7	:	0.4683	0.5165	0.0152
103	103	0	7	:	0.2628	0.6804	0.0568
104	104	-22	7	:	0.2316	0.6254	0.143
105	105	0	7	:	0.21	0.6481	0.142
106	106	0	8	:	0.8396	0.0543	0.1061
107	107	0	8	:	0.791	0.067	0.142
108	108	-11	8	:	0.7862	0.0802	0.1336
109	109	0	8	:	0.6335	0.1337	0.2328
110	110	0	8	:	0.6188	0.087	0.2942
111	111	0	8	:	0.512	0.0975	0.3905
112	112	0	8	:	0.2648	0.5294	0.2058
113	113	0	8	:	0.1321	0.3146	0.5533
114	114	-11	8	:	0.0707	0.1605	0.7688
115	115	0	8	:	0.0631	0.1805	0.7564
116	116	0	8	:	0.0515	0.6451	0.3034
117	117	-22	8	:	0.0447	0.0769	0.8784
118	118	-11	8	:	0.0349	0.0256	0.9395
119	119	0	8	:	0.0332	0.0371	0.9297
120	120	0	8	:	0.026	0.039	0.935
121	121	0	9	:	0.3513	0.5643	0.0844
122	122	0	9	:	0.1513	0.8231	0.0256
123	123	0	9	:	0.0953	0.3093	0.5954
124	124	0	9	:	0.0526	0.923	0.0244
125	125	0	9	:	0.0434	0.9192	0.0374
126	126	0	9	:	0.0293	0.925	0.0457
127	127	0	9	:	0.0283	0.8834	0.0883
128	128	0	9	:	0.0273	0.5619	0.4108
129	129	0	9	:	0.0254	0.9084	0.0662
130	130	0	9	:	0.024	0.8569	0.1191
131	131	0	9	:	0.0223	0.8341	0.1436
132	132	0	9	:	0.0221	0.8923	0.0856
133	133	0	9	:	0.0199	0.9589	0.0212
134	134	0	9	:	0.0156	0.9135	0.0709
135	135	0	9	:	0.0133	0.9519	0.0348
136	136	0	9	:	0.0124	0.9667	0.0209
137	137	0	10	:	0.1101	0.878	0.0119
138	138	0	10	:	0.075	0.9184	0.0066
139	139	0	10	:	0.0617	0.9353	0.003
140	140	0	10	:	0.0599	0.9336	0.0065
141	141	0	10	:	0.0333	0.9609	0.0058
142	142	0	10	:	0.0317	0.9605	0.0078
143	143	0	10	:	0.0284	0.9557	0.0159
144	144	0	10	:	0.025	0.9664	0.0086
145	145	0	10	:	0.0185	0.9767	0.0048
146	146	0	10	:	0.0179	0.975	0.0071
147	147	0	10	:	0.0156	0.9765	0.0079
148	148	0	10	:	0.0134	0.9779	0.0087
149	149	0	10	:	0.0122	0.983	0.0048
150	150	0	10	:	0.0113	0.9745	0.0142
151	151	0	11	:	0.8818	0.0854	0.0328
152	152	0	11	:	0.8557	0.129	0.0153
153	153	0	11	:	0.8407	0.1295	0.0298
154	154	0	11	:	0.8246	0.1501	0.0252
155	155	0	11	:	0.763	0.1133	0.1237
156	156	0	11	:	0.7521	0.2065	0.0414
157	157	-11	11	:	0.5653	0.377	0.0577
158	158	0	11	:	0.5215	0.4	0.0785
159	159	0	11	:	0.5043	0.4201	0.0756
160	160	0	11	:	0.4343	0.5144	0.0513
161	161	0	11	:	0.3936	0.4742	0.1321
162	162	0	11	:	0.1183	0.6515	0.2302
163	163	0	11	:	0.0987	0.8646	0.0367
164	164	0	11	:	0.0638	0.1942	0.742
165	165	0	11	:	0.053	0.8701	0.0769
166	166	0	12	:	0.9787	0.01	0.0113
167	167	0	12	:	0.9767	0.0096	0.0137
168	168	0	12	:	0.9742	0.0129	0.0129
169	169	0	12	:	0.9651	0.021	0.0139
170	170	0	12	:	0.9639	0.0215	0.0146
171	171	0	12	:	0.9635	0.0238	0.0127
172	172	0	12	:	0.9628	0.0182	0.019
173	173	0	12	:	0.9484	0.0296	0.022
174	174	0	12	:	0.9095	0.0408	0.0497
175	175	0	12	:	0.8258	0.089	0.0852
176	176	0	12	:	0.7367	0.0594	0.2039
177	177	0	12	:	0.6098	0.2768	0.1135
178	178	-11	12	:	0.2088	0.6863	0.1049
179	179	0	12	:	0.1338	0.0159	0.8503
180	180	0	12	:	0.0591	0.0106	0.9303
181	181	0	13	:	0.6572	0.3274	0.0154
182	182	0	13	:	0.6156	0.3505	0.0339
183	183	0	13	:	0.0637	0.9075	0.0288
184	184	0	13	:	0.0564	0.9181	0.0255
185	185	0	13	:	0.0454	0.9181	0.0365
186	186	0	13	:	0.0449	0.7119	0.2433
187	187	0	13	:	0.0364	0.8284	0.1352
188	188	0	13	:	0.0336	0.9438	0.0226
189	189	0	13	:	0.0282	0.9054	0.0664
190	190	0	13	:	0.0266	0.8904	0.083
191	191	0	13	:	0.0207	0.8949	0.0844
192	192	0	13	:	0.0198	0.9283	0.0519
193	193	0	13	:	0.019	0.9661	0.0149
194	194	0	13	:	0.0176	0.8548	0.1276
195	195	0	13	:	0.017	0.9387	0.0443
196	196	0	14	:	0.8936	0.0908	0.0156
197	197	0	14	:	0.5444	0.3664	0.0892
198	198	-11	14	:	0.0674	0.9077	0.0249
199	199	-11	14	:	0.0421	0.9284	0.0295
200	200	0	14	:	0.0276	0.9482	0.0242
201	201	0	14	:	0.0271	0.3038	0.6691
202	202	0	14	:	0.0263	0.9414	0.0323
203	203	0	14	:	0.0242	0.8901	0.0857
204	204	0	14	:	0.0221	0.95	0.0279
205	205	0	14	:	0.0207	0.9667	0.0126
206	206	0	14	:	0.0177	0.7621	0.2202
207	207	0	14	:	0.0132	0.9668	0.02
208	208	0	14	:	0.0116	0.0972	0.8912
209	209	0	14	:	0.0103	0.9782	0.0115
210	210	0	14	:	0.0084	0.9693	0.0223
211	211	0	15	:	0.9798	0.0133	0.0069
212	212	0	15	:	0.9746	0.0156	0.0098
213	213	0	15	:	0.9674	0.0231	0.0095
214	214	0	15	:	0.9348	0.0534	0.0118
215	215	0	15	:	0.9291	0.0396	0.0313
216	216	0	15	:	0.9097	0.0516	0.0387
217	217	0	15	:	0.1205	0.8534	0.0261
218	218	0	15	:	0.0522	0.8373	0.1105
219	219	0	15	:	0.0505	0.92	0.0295
220	220	0	15	:	0.0259	0.0479	0.9262
221	221	-11	15	:	0.0176	0.0381	0.9443
222	222	0	15	:	0.0137	0.9589	0.0274
223	223	0	15	:	0.0137	0.0286	0.9577
224	224	0	15	:	0.0127	0.9693	0.018
225	225	0	16	:	0.9473	0.0141	0.0386
226	226	0	16	:	0.9242	0.0257	0.0501
227	227	0	16	:	0.9177	0.0192	0.0631
228	228	0	16	:	0.8571	0.0354	0.1075
229	229	0	16	:	0.8352	0.0796	0.0852
230	230	0	16	:	0.8131	0.0938	0.0931
231	231	0	16	:	0.8	0.1124	0.0876
232	232	0	16	:	0.7876	0.0441	0.1683
233	233	0	16	:	0.6299	0.0304	0.3397
234	234	-11	16	:	0.2034	0.0903	0.7063
235	235	0	16	:	0.1589	0.0999	0.7412
236	236	0	16	:	0.0596	0.0231	0.9173
237	237	0	16	:	0.0586	0.0707	0.8707
238	238	0	16	:	0.0454	0.0675	0.8871
239	239	0	16	:	0.0441	0.2734	0.6825
